# Supplementary material for: Training medical students’ diagnostic reasoning skills using multivariate analysis
Source: BMC Med Educ. 2026 Jan 30;26:345. doi: 10.1186/s12909-026-08604-1 (PMC12934077; doi:10.1186/s12909-026-08604-1)
Supplement: Supplementary file 1 — Supplementary Material 1. [file 12909_2026_8604_MOESM1_ESM.csv]

	disease	ICD10.code	symptom1	symptom2	symptom3	Risky.factor1	Risky.factor2	Risky.factor3
1	Type 1 diabete mellitus	E10	Thirsty	Weight Loss	Polyuria	Family History	Ethnicity	Exposure
2	Type 2 diabete mellitus	E11	Thirsty	Weight Loss	Polyuria	Obesity	Age	Sedentarism
3	Obesity	E66	Body Fat	Type 2 Diabete Mellitus	Cardiovascular Disease	Family History	Diet	Sedentarism
4	Anemia	D50	Fatigue	Dizziness	Pallor	Malnourishment	Chronic Diseases	Intestinal Disorders
5	Vitamin B12 deficiency	D51	Anemia	Pallor	Neurologic Symptoms	Gastrointestinal Disease	Diet	Medication
6	Vitamin D deficiency	E55	Fatigue	Back Pain	Depression	Lack Of Direct Sun Exposure	Inflammatory Bowel Disease	Diet
7	Crohn's disease	K50	Abdominal Pain	Diarrhea	Haematochezia	Smoking	Ethnicity	Family History
8	Lupus erythematosus	L93	Skin Rashes	Joint Pain	Myalgia	Gender	Ethnicity	Family History
9	Lyme disease	A69.2	Fever	Erythema	Joint Pain	Skin Exposition	Endemic	Exposure
10	Glossitis	K14.0	Swollen Tongue	Dysphagia	Itching In The Tongue	Iron Deficiency	Herpes Simplex	Exposure To Irritants
11	nonalcoholic Fatty Liver	K76.0	Fatigue	Abdominal Discomfort	Jaundice	Obesity	Cholesterol Levels	Type 2 Diabete Mellitus
12	hypothyroidism	E03	Lethargy	Dry Skin	Lymphedema	Gender	Family History	Radiotherapy
13	Hyperthyroidism	E05	Weight Loss	Tachycardia	Sweating	Gender	Graves' Disease	Type 1 Diabete Mellitus
14	herpes zoster	B02	Fever	Itching	Skin Rashes	Family History	Age	Imunosupression
15	Rheumatic fever	I00	Fever	Joint Pain	Fatigue	Lack Of Conditions	Family History	Untreated Streptococcal Pharyngitis
16	Scarlet Fever	A38	Fever	Skin Rashes	Headache	Environment	Exposure	Age
17	Rheumatic heart disease	I01	Fever	Chest Pain	Shortness Of Breath	Rheumatic fever	Environment	Repeated Streptococcal Infections
18	Multiple sclerosis	G35	Cramping	Limb Sensory Loss	Blurry Vision	Gender	Family History	Ethnicity
19	Sarcoidosis	D86	Cough	Shortness Of Breath	Weight Loss	Ethnicity	Family History	Gender
20	Granuloma annulare	L92	Skin Bumps	Itching	Nodules	Type 1 Diabete Mellitus	Gender	Sun Exposure
21	Cholelithiasis	K80	Jaundice	Abdominal Pain	Nausea	Obesity	Rapid Weight Loss	Sedentarism
22	Osteoporosis	M80	Back Pain	Loss of Height	Bone Fractures	Age	Gender	Small Stature
23	Influenza	J09	Fever	Myalgia	Headache	Lack of Vaccination	Exposure	None
24	herpes simplex	B00	Fever	Itching	Blisters	Exposure	Gender	High Number Of Sexual Partners
25	Miliary tuberculosis	A19	Fever	Fatigue	Shortness Of Breath	Exposure	HIV	Malnutrition
26	HIV	B20	Swollen Lymph Nodes	Skin Rashes	Sore Throat	Behavioral	Alcoholism	Drug Abuse
27	Guillain-Barre syndrome	G61.0	Muscle Weakness	Dysesthesias	Unsteady Gait	Gender	HIV	Influenza
28	Hodgkin lymphoma	C81	Fever	Swollen Lymph Nodes	Itching	Family History	HIV	Epstein-Barr virus
29	Infectious mononucleosis	B27	Fever	Swollen Lymph Nodes	Sore Throat	Exposure	Lack Of Immunity	None
30	Atopic dermatitis	L20	Dry Skin	Itching	Skin Rashes	Family History	Allergic Rhinitis	Asthma
31	allergic rhinitis	J30	Sneezing	Rhinorrhea	Itching	Allergic Substances	Atopic Dermatitis	Asthma
32	Asthma	J45	Shortness Of Breath	Chest Pain	Cough	Atopy	Viral Respiratory Infections	Family History
33	Cystic fibrosis	E84	Wheezing	Cough with Mucus	Shortness Of Breath	Family History	Ethnicity	None
34	viral hepatitis	B19	Fever	Fatigue	Jaundice	Exposure	HIV	Lifestyle
35	Pneumonia - S. pneumoniae	J13	Fever	Chest Pain	Shortness Of Breath	COPD	Asplenia	HIV
36	Varicella	B01	Fever	Skin Rashes	Fatigue	Exposure	HIV	Lack Of Vaccination
37	Typhus	A75	Abrupt Fever	Headache	Skin Rashes	Environment	Exposure	Developing Countries
38	Suppurative otitis media	H66	Ear Pain	Hearing Impairment	Otorrhea	Environment	Prior History	Craniofacial Anomalies
39	Tay-Sachs disease	E75.02	Muscle Weakness	Seizures	Motor Skills	Family History	Ethnicity	None
40	Sandhoff disease	E75.01	Muscle Weakness	Motor Skills	Seizures	Family History	Ethnicity	None
41	Duchenne muscular dystrophy	G71.01	Muscle Weakness	Myalgia	Falls	Gender	Family History	None
42	Juvenile osteochondrosis of hip and pelvis	M91	Swelling	Joint Weakness	Tenderness	Athletes	Bone Stress	Gender
43	Fibrosis and cirrhosis of liver	K74	Fatigue	Nausea	Lymphedema	Viral Hepatitis	Alcoholism	Nonalcoholic Fatty Liver
44	Alcoholic liver disease	K70	Jaundice	Swelling	Itching	Alcoholism	Obesity	Liver Disorders
45	Atherosclerosis	I70	Angina	Claudication	Weakness	Smoking	High Cholesterol Levels	Obesity
46	Hereditary hemorrhagic telangiectasia	I78.0	Nosebleed	Telangiectases	Headache	Family History	None	None
47	Acute pyelonephritis	N10	Fever	Back Pain	Frequent Urination	Gender	Kidney Stone	Urinary Tract Abnormalities
48	Cholera	A00	Diarrhea	Vomiting	Dehydration	Lack Of Conditions	Endemic	Hypochlorhydria
49	SARS-CoV-2	U07.1	Fever	Fatigue	Cough	Exposure	None	None
50	SARS-CoV	B97.21	Fever	Cough	Headache	Exposure	None	None
51	Ocular Cysticercosis	B69.1	Eye Pain	Loss of Vision	Cysts	Environment	Exposure	Lack Of Conditions
52	Dengue	A90	Headache	Myalgia	Fever	Environment	Exposure	Endemic
53	Purulent endophthalmitis	H44.0	Eye Inflamation	Eye Pain	Loss of Vision	Cataract Surgery	Exposure	Injury
54	Onchocerciasis	B73	Itching	Nodules	Loss of Vision	Environment	Exposure	Endemic
55	Gilbert syndrome	E80.4	Abdominal Pain	Fatigue	Jaundice	Gender	Genetic	None
56	Nezelof's syndrome	E81.4	Cough	Shortness Of Breath	Diarrhea	Genetic	None	None
57	Melkersson's syndrome	G51.2	Swelling Of Facial Structures	Fissured Tongue	Facial Palsy	Family History	Sarcoidosis	Crohn's Disease
58	Turner's syndrome	Q69	Infertility	Short Stature	Cardiac Defects	Gender	Genetic	None
59	Chediak-Higashi syndrome	E70.330	Photosensitivity	Reduced Pigment	Frequent Infections	Genetic	None	None
61	Felty's syndrome	M05.0	Organomegaly	Weight Loss	Joint Pain	Genetic	Rheumatoid Arthritis	Age
62	Legionnaires' disease	A48.1	Myalgia	Headache	Shortness Of Breath	Smoking	Age	Exposure
63	Gaucher disease	E75.22	Organomegaly	Fatigue	Anemia	Genetic	Ethnicity	None
64	S�zary disease	C84.1	Skin Rashes	Alopecia	Swollen Lymph Nodes	Genetic	Age	None
65	Fabry disease	E75.21	Angiokeratomas	Abdominal Pain	Joint Pain	Genetic	None	None
66	Refsum's disease	G60.1	Muscle Weakness	Anosmia	Loss of Vision	Genetic	Endemic	None
67	Parkinson's disease	G20	Tremors	Bradykinesia	Muscle Stiffness	Family History	Age	Gender
68	Leigh's disease	G31.82	Motor Skills	Muscle Weakness	Vomiting	Endemic	Genetic	None
69	McArdle disease	E74.04	Myalgia	Muscle Weakness	Myoglobinuria	Ethnicity	Genetic	None
70	Neurocysticercosis	B69.0	Headache	Seizures	Confusion	Environment	Exposure	Lack Of Conditions
71	Hermansky Pudlak Syndrome	E70.331	Reduced Pigment	Loss of Vision	Nosebleed	Genetic	Ethnicity	None
72	Rheumatoid arthritis	M05.9	Joint Pain	Joint Swelling	Deformity	Gender	Family History	Smoking
73	Exposure to arsenic	Z77.010	Mees' Lines	Confusion	Weakness	Environment	Exposure	None
74	Exposure to mercury	T56.1X1A	Muscle Weakness	Tremors	Depression	Exposure	Environment	None
75	Meningococcal infection	A39.9	Fever	Neck Stiffness	Photophobia	Exposure	Endemic	Lack Of Immunity
76	African trypanosomiasis	B56.9	Swollen Lymph Nodes	Confusion	Sleep Disturbances	Endemic	Exposure	Environment
77	Malaria	B52	Fever	Myalgia	Headache	Endemic	Exposure	Lack Of Conditions
78	Blastomycosis	B40	Myalgia	Weight Loss	Chest Pain	Endemic	Exposure	Lack Of Immunity
79	Acanthamoeba keratitis	B60.1	Photophobia	Eye Pain	Forein Body Sensation	Contact Lenses	Environment	Corneal Trauma
80	Mansonella perstans	B74.4	Itching	Myalgia	Hepatosplenomegaly	Endemic	Environment	None
81	Dracunculosis	B72	Skin Ulcers	Itching	Redness	Environment	Endemic	Lack Of Conditions
82	Bancroftian elephantiasis	B74.0	Edema	Lymphedema	Skin Ulcers	Environment	Endemic	Lack Of Conditions
83	Fascioliasis	B66.3	Abdominal Pain	Jaundice	Itching	Endemic	Environment	None
84	Enterobiasis	B80	Anal Itching	Restlessness	Sleep Disturbances	Environment	None	None
85	Toxoplasmosis	B58	Swollen Lymph Nodes	Fever	Fatigue	Behavioral	Lack Of Immunity	Environment
86	Pompe disease	E74.02	Muscle Weakness	Cardiovascular Disease	Respiratory Weakness	Genetic	Ethnicity	None
87	Polymyositis	M33.2	Proximal Muscle Weakness	Shortness Of Breath	Dysphagia	Gender	Ethnicity	Other Autoimune Conditions
88	Fanconi Bickel syndrome	E72.09	Bowed Legs	Failure To Thrive	Late Puberty	Genetic	None	None
89	Chordoma	C41.0	Back Pain	Tenderness	Diplopia	Family History	Gender	None
90	CLOVES syndrome	none	Lipoma	Limb Abnormalities	Scoliosis	None	None	None
91	Proteus syndrome	Q87.3	Lipoma	Hyperostosis	Scoliosis	Gender	None	None
92	Exposure to cadmium	T56.3	Diarrhea	Vomiting	Shortness Of Breath	Smoking	Exposure	None
93	Exposure to lead	T56.0	Weight Loss	Seizures	Abdominal Pain	Environment	Exposure	Lack Of Conditions
94	Exposure to asbestos	Z77.090	Shortness Of Breath	Cough	Clubbing	Environment	Exposure	Lack Of Conditions
95	Ascariasis	B77	Cough	Shortness Of Breath	Diarrhea	Lack Of Conditions	Environment	None
96	Chagas' disease	B57	Fatigue	Swelling Of Eyelids	Cardiovascular Disease	Endemic	Lack Of Conditions	Blood Transfusion From Carrier
97	Buruli ulcer	A31.1	Edema	Skin Ulcers	Lymphedema	Endemic	Environment	Age
98	Leishmaniasis	B55	Skin Bumps	Skin Ulcers	Weight Loss	Endemic	Environment	None
99	Hansen's disease	A30	Muscle Weakness	Skin Ulcers	Limb Numbness	Exposure	Age	None
100	Schistosomiasis	B65	Itching	Fever	Myalgia	Endemic	Lack Of Conditions	Age
101	Huntington's disease	G10	Dyskinesia	Depression	Impaired Gait	Genetic	Family History	None
102	Amyotrophic lateral sclerosis	G12.21	Muscle Weakness	Impaired Gait	Fasciculation	Ethnicity	Family History	Gender
103	Arachnoid cyst	G93.0	Headache	Dizziness	Vomiting	Family History	None	None
104	Dandy-Walker syndrome	Q03.1	Ataxia	Enlarged Head	Hypotonia	Family History	Gender	None
105	Machado-Joseph disease	G11.1	Ataxia	Muscle Weakness	Amyotrophy	Genetic	Endemic	None
106	Hallervorden-Spatz disease	G23.0	Dystonia	Impaired Gait	Retinal Degeneration	Genetic	None	None
107	Scurvy	E54	Fatigue	Weakness	Skin Rashes	Alcoholism	Diet	Age
108	Beriberi	E51.1	Fatigue	Tachycardia	Limb Numbness	Alcoholism	Diet	None
109	Pellagra	E52	Skin Rashes	Diarrhea	Dementia	Alcoholism	Diet	Malabsorptive States
110	Alzheimer's disease	G30	Dementia	Memory Loss	Depression	Family History	Genetic	Lifestyle
111	Pityriasis Alba	L30.5	Erythema	Dry Skin	Hypopigmentation	Sun Exposure	None	None
112	Granulomatosis with polyangiitis (Wegener's)	M31.3	Nosebleed	Cough	Eye Pain	Age	None	None
113	Serotonin syndrome	T43.225D	Restlessness	Confusion	Muscle Stiffness	Medication	Drug Abuse	Supplements
114	Depression	F33	Sadness	Sleep Disturbances	Anxiety	Family History	Hypothyroidism	Vitamin B12 deficiency
115	Kostmann syndrome	D70.0	Frequent Infections	Periodontitis	Seizures	Genetic	None	None
116	Kawasaki disease	M30.3	Swollen Tongue	Swollen Lymph Nodes	Skin Rashes	Gender	Ethnicity	Infection
117	Pemphigus	L10	Blisters	Mouth Blisters	Swallow Difficulties	Age	Ethnicity	None
118	Chronic myelogenous leukemia	C92.1	Fever	Weight Loss	Fatigue	Radiation Exposure	Gender	Age
119	Brucellosis	A23	Fever	Joint Pain	Fatigue	Endemic	Exposure	Diet
120	Burkitt lymphoma	C83.7	Facial Masses	Anorexia	Weight Loss	Endemic	HIV	EBV
121	Richter syndrome	C91.1	Weight Loss	Hypotonia	Swollen Lymph Nodes	None	None	None
122	Chronic lymphocytic leukemia	C91.10	Swollen Lymph Nodes	Organomegaly	Weight Loss	Family History	Ethnicity	Gender
123	Myocarditis	I40	Chest Pain	Shortness Of Breath	Arrhythmias	Infection	Medication	Exposure To Toxics
124	Poliomyelitis	A80.30	Neck Stiffness	Muscle Weakness	Myalgia	Endemic	Exposure	Lack Of Vaccination
125	Rubeola	B05	Fever	Facial Red Patches	Koplic Spots	Immunodeficiency	Exposure	Lack Of Vaccination
126	Diphtheria	A36	Sore Throat	Swollen Lymph Nodes	Skin Ulcers	Lack Of Conditions	Exposure	Lack Of Vaccination
127	Tetanus	A35	Neck Stiffness	Swallow Difficulties	Rigidity	Environment	Injury	Lack Of Vaccination
128	Vitamin A deficiency	E50	Dry Skin	Dry Eyes	Night Blindness	Diet	Gastrointestinal Disease	None
129	CPT-II	E71.314	Myalgia	Myoglobinuria	Muscle Weakness	Genetic	None	None
130	Zollinger-Ellison syndrome	E16.4	Abdominal Pain	Acid Reflux	Diarrhea	Family History	Multiple Tumors	None
131	Cantharidin poisoning	T49.8X1	Haematuria	Abdominal Pain	Haematemesis	Exposure	None	None
132	Exposure to thallium	T56.811	Abdominal Pain	Peripheral Neuropathy	Hair Loss	Exposure	None	None
133	Niemann-Pick Type C	E75.242	Unsteady Gait	Limb Posture Abnormality	Irregular Speech	Genetic	Ethnicity	None
